# Supplementary material for: Genome-wide evaluation of copy gain and loss variations in three Afghan sheep breeds
Source: Sci Rep. 2022 Aug 22;12:14286. doi: 10.1038/s41598-022-18571-4 (PMC9395407; doi:10.1038/s41598-022-18571-4)
Supplement: Supplementary file 1 — Supplementary Table S1. [file 41598_2022_18571_MOESM1_ESM.xlsx]

## Sheet: Sheet 1 All Afghan CNVRs
Breed	CNVR Number	Chr	StartPosition	EndPosition	State	Confirmed by Selective Sweeps	Confirmed in Iranian Sheep Breed	QTLs Reported in the CNVR Region
Arabi	CNVR1	1	1904126	2317262	state5,cn=3
Arabi	CNVR2	1	3051176	4632159	state5,cn=3	Confirmed		Muscle weight in carcass QTL (14276)
Arabi	CNVR3	1	13424665	15306352	state5,cn=3			Tail fat deposition QTL (126993), Milk fat yield {180d} QTL (169486), Strongyle FEC QTL (193044)
Arabi	CNVR4	1	18800532	20130161	state5,cn=3	Confirmed
Arabi	CNVR5	1	21837886	22443318	state5,cn=3
Arabi	CNVR6	1	36310036	36579980	state5,cn=3
Arabi	CNVR7	1	69150214	69327178	state5,cn=3			Body weight (8 weeks) QTL (13885), Immunoglobulin A level QTL (13986), Curd firmness QTL (224759)
Arabi	CNVR8	1	83375883	83563690	state5,cn=3			Immunoglobulin A level QTL (13986), Body weight (8 weeks) QTL (13885)
Arabi	CNVR9	1	87955210	88406801	state5,cn=3
Arabi	CNVR10	1	90099232	90705417	state5,cn=3
Arabi	CNVR11	1	93638496	94550859	state5,cn=3			Milk fat yield {180d} QTL (169173)
Arabi	CNVR12	1	102971821	103963830	state5,cn=3
Arabi	CNVR13	1	105159143	105198226	state5,cn=3
Arabi	CNVR14	1	107428243	107828025	state5,cn=3
Arabi	CNVR15	1	110732309	110869124	state5,cn=3
Arabi	CNVR16	1	111532788	111857157	state5,cn=3			Fecal egg count QTL (238874)
Arabi	CNVR17	1	138933016	139106924	state5,cn=3			Chest width QTL (166289), Chest width QTL (166288)
Arabi	CNVR18	1	174182547	174236542	state5,cn=3
Arabi	CNVR19	1	179460877	179519600	state5,cn=3
Arabi	CNVR20	1	195150071	196038052	state5,cn=3
Arabi	CNVR21	1	203383893	203556452	state5,cn=3	Confirmed		Reproductive seasonality QTL (16603), Muscle depth at third lumbar QTL (14240), Fleece yield QTL (17228)
Arabi	CNVR22	1	231130995	231463945	state5,cn=3
Arabi	CNVR23	1	234970769	235097248	state2,cn=1
Arabi	CNVR24	1	235984821	236151330	state5,cn=3
Arabi	CNVR25	1	239880070	240160619	state5,cn=3
Arabi	CNVR26	1	242324429	242574074	state5,cn=3		Confirmed	Body weight (83 weeks) QTL (13932), Average daily gain QTL (13948)
Arabi	CNVR27	1	243581671	244474339	state5,cn=3
Arabi	CNVR28	1	251418212	251663740	state5,cn=3
Arabi	CNVR29	1	271983047	272138124	state5,cn=3
Arabi	CNVR30	1	274019788	274339835	state5,cn=3
Arabi	CNVR31	2	1625350	1960900	state5,cn=3
Arabi	CNVR32	2	4014386	4309913	state5,cn=3			Meat arachidonic acid content QTL (17213)
Arabi	CNVR33	2	8846903	8985061	state5,cn=3
Arabi	CNVR34	2	14914968	15016752	state2,cn=1
Arabi	CNVR35	2	37353417	38183817	state5,cn=3
Arabi	CNVR36	2	42074440	42385504	state5,cn=3
Arabi	CNVR37	2	52177597	52790093	state5,cn=3			Body weight (adult) QTL (218887)
Arabi	CNVR38	2	57528055	57861735	state5,cn=3
Arabi	CNVR39	2	79550524	79678970	state2,cn=1
Arabi	CNVR40	2	90510283	90585558	state2,cn=1	Confirmed		Somatic Cell Score QTL (16012)
Arabi	CNVR41	2	101134453	101494926	state5,cn=3
Arabi	CNVR42	2	103106335	103237040	state5,cn=3
Arabi	CNVR43	2	116096980	116362603	state5,cn=3
Arabi	CNVR44	2	135063522	135836770	state5,cn=3			Tail fat deposition QTL (126996), Subcutaneous fat weight QTL (13738), Leg muscle weight QTL (13737), Pleurisy QTL (170705), Milk fat yield {180d} QTL (169526)
Arabi	CNVR45	2	138081646	138425722	state5,cn=3			Milk Yield {180d} QTL (169624), Entropion QTL (211742)
Arabi	CNVR46	2	138910812	139558160	state5,cn=3
Arabi	CNVR47	2	139846639	140044111	state5,cn=3
Arabi	CNVR48	2	160059996	160289221	state5,cn=3
Arabi	CNVR49	2	166085844	166140810	state2,cn=1
Arabi	CNVR50	2	172582236	172616581	state5,cn=3		Confirmed
Arabi	CNVR51	2	183252529	183793517	state5,cn=3	Confirmed		Milk Yield QTL (14147), Body weight (slaughter) QTL (14254)
Arabi	CNVR52	2	190239376	190441232	state5,cn=3	Confirmed
Arabi	CNVR53	2	203708072	204071553	state5,cn=3			Fecal egg count QTL (238877)
Arabi	CNVR54	2	218856048	219307961	state5,cn=3
Arabi	CNVR55	2	220286245	220818676	state5,cn=3			Greasy fleece weight QTL (238693)
Arabi	CNVR56	2	225139551	225459025	state5,cn=3
Arabi	CNVR57	2	227044476	227238603	state5,cn=3
Arabi	CNVR58	2	232469995	232791702	state5,cn=3			Total lambs born QTL (130443), Fecal egg count QTL (168718)
Arabi	CNVR59	2	244899259	245396374	state6,cn=4
Arabi	CNVR60	2	246345102	246737445	state5,cn=3
Arabi	CNVR61	2	247498052	248597460	state6,cn=4			Milk Yield {180d} QTL (169557), Milk fat yield {180d} QTL (169244), Mean corpuscular hemoglobin content QTL (213282), Platelet count QTL (213312)
Arabi	CNVR62	3	4953867	6317079	state5,cn=3
Arabi	CNVR63	3	5869566	5931045	state5,cn=3	Confirmed
Arabi	CNVR64	3	7534978	7719320	state5,cn=3
Arabi	CNVR65	3	17308245	18172749	state5,cn=3
Arabi	CNVR66	3	19284145	19623578	state6,cn=4
Arabi	CNVR67	3	20254219	21229688	state5,cn=3			Mean corpuscular hemoglobin concentration QTL (213338)
Arabi	CNVR68	3	24478117	24698469	state5,cn=3
Arabi	CNVR69	3	32036018	32129086	state2,cn=1			Total lambs born QTL (154671)
Arabi	CNVR70	3	35810742	36017016	state2,cn=1
Arabi	CNVR71	3	41701081	42002952	state5,cn=3
Arabi	CNVR72	3	43197861	43263647	state5,cn=3
Arabi	CNVR73	3	59280385	59802100	state5,cn=3	Confirmed		Fleece yield QTL (238702), Maedi-Visna virus susceptibility QTL (57865), Body weight (56 weeks) QTL (13927)
Arabi	CNVR74	3	60941952	61324406	state5,cn=3			Body weight (56 weeks) QTL (13927)
Arabi	CNVR75	3	62994146	63636482	state5,cn=3			Milk Yield {180d} QTL (169485), Milk protein yield {180d} QTL (169218), Body weight (56 weeks) QTL (13927)
Arabi	CNVR76	3	95143985	95444054	state5,cn=3
Arabi	CNVR77	3	100219863	100327083	state5,cn=3
Arabi	CNVR78	3	101442940	101899489	state5,cn=3
Arabi	CNVR79	3	112810986	113126210	state5,cn=3
Arabi	CNVR80	3	125789418	125993832	state5,cn=3
Arabi	CNVR81	3	133977235	134350784	state5,cn=3	Confirmed
Arabi	CNVR82	3	137101201	138780600	state5,cn=3			Staple length QTL (238740), Milk protein percentage QTL (224780), Rennet coagulation time QTL (107613), Milk fat percentage QTL (57708), Nematodirus FEC QTL (17184)
Arabi	CNVR83	3	165038047	165628175	state6,cn=4	Confirmed		Entropion QTL (193352)
Arabi	CNVR84	3	168623388	168669770	state5,cn=3	Confirmed		Strongyle FEC QTL (12891)
Arabi	CNVR85	3	179110772	179211569	state5,cn=3
Arabi	CNVR86	3	183051361	183429797	state5,cn=3
Arabi	CNVR87	3	188702627	189102775	state5,cn=3
Arabi	CNVR88	3	209736128	210270589	state5,cn=3			Immunoglobulin A level QTL (193028)
Arabi	CNVR89	3	213625709	216081440	state5,cn=3	Confirmed		Horn type QTL (161477), Average daily gain QTL (57794), Body weight (weaning) QTL (57806)
Arabi	CNVR90	3	219137492	219760329	state5,cn=3
Arabi	CNVR91	4	1931313	2465541	state5,cn=3
Arabi	CNVR92	4	3915250	4552492	state5,cn=3			Milk fat yield {180d} QTL (169226)
Arabi	CNVR93	4	7330563	7495826	state5,cn=3
Arabi	CNVR94	4	14991427	15499265	state5,cn=3			Teat number QTL (137072)
Arabi	CNVR95	4	29745796	30220570	state5,cn=3
Arabi	CNVR96	4	45640097	45764119	state5,cn=3	Confirmed
Arabi	CNVR97	4	47439380	47486423	state5,cn=3
Arabi	CNVR98	4	56089343	56547323	state5,cn=3			Milk fat yield {180d} QTL (169449)
Arabi	CNVR99	4	74325779	74723190	state5,cn=3
Arabi	CNVR100	4	99626001	100043988	state5,cn=3
Arabi	CNVR101	4	102118865	102238298	state5,cn=3
Arabi	CNVR102	4	102778437	103249270	state5,cn=3			Meat omega-3 fatty acid content QTL (213272)
Arabi	CNVR103	5	3858663	4963166	state5,cn=3	Confirmed		Body weight (6 months) QTL (107238), Body weight (4 months) QTL (107236), Chest girth QTL (107239)
Arabi	CNVR104	5	9325414	9372052	state5,cn=3
Arabi	CNVR105	5	10353199	11026335	state6,cn=4
Arabi	CNVR106	5	14957985	16754839	state2,cn=1	Confirmed
Arabi	CNVR107	5	25298195	27051775	state5,cn=3			Blood albumin level QTL (238665), Milk Yield {180d} QTL (169593)
Arabi	CNVR108	5	36496148	36616768	state6,cn=4
Arabi	CNVR109	5	50651414	51201911	state5,cn=3
Arabi	CNVR110	5	51587928	52451883	state5,cn=3	Confirmed		Fecal egg count QTL (238883)
Arabi	CNVR111	5	55180906	55546689	state5,cn=3
Arabi	CNVR112	5	77551293	77779905	state5,cn=3
Arabi	CNVR113	5	82464208	82842920	state5,cn=3
Arabi	CNVR114	5	93372631	93942388	state2,cn=1
Arabi	CNVR115	6	1262959	1503750	state2,cn=1			Somatic cell count QTL (13814)
Arabi	CNVR116	6	16867139	17038514	state2,cn=1
Arabi	CNVR117	6	20962993	21063724	state5,cn=3
Arabi	CNVR118	6	31852171	32040651	state5,cn=3
Arabi	CNVR119	6	78371034	78539928	state5,cn=3		Confirmed	Fecal egg count QTL (13988), Body weight (slaughter) (14284)
Arabi	CNVR120	6	103576730	104566087	state5,cn=3			Milk Yield QTL (224842), Milk protein yield QTL (224843), Milk Yield QTL (224733)
Arabi	CNVR121	7	691035	1691293	state2,cn=1
Arabi	CNVR122	7	5227448	5709865	state2,cn=1
Arabi	CNVR123	7	7334440	7515928	state5,cn=3
Arabi	CNVR124	7	13297119	13373699	state5,cn=3
Arabi	CNVR125	7	14216771	14600818	state5,cn=3			Milk Yield {180d} QTL (169212)
Arabi	CNVR126	7	19387457	20219441	state5,cn=3	Confirmed		Cheese yield QTL (224823)
Arabi	CNVR127	7	20885673	21031237	state5,cn=3
Arabi	CNVR128	7	25433391	26152663	state5,cn=3
Arabi	CNVR129	7	27799205	28543689	state5,cn=3
Arabi	CNVR130	7	31392631	31448261	state2,cn=1
Arabi	CNVR131	7	41550704	42202240	state5,cn=3			Milk Yield {180d} QTL (169372)
Arabi	CNVR132	7	44536967	44774746	state5,cn=3
Arabi	CNVR133	7	47385334	47786773	state5,cn=3	Confirmed		Average daily gain QTL (13972)
Arabi	CNVR134	7	50302732	50404997	state5,cn=3
Arabi	CNVR135	7	60986565	61419902	state5,cn=3
Arabi	CNVR136	7	63662012	63831331	state2,cn=1
Arabi	CNVR137	7	86916900	87119393	state2,cn=1
Arabi	CNVR138	7	89363748	89876831	state2,cn=1
Arabi	CNVR139	7	89934677	89984223	state2,cn=1
Arabi	CNVR140	7	94644821	95040682	state2,cn=1
Arabi	CNVR141	8	2286543	2396681	state5,cn=3
Arabi	CNVR142	8	24678774	24741303	state2,cn=1
Arabi	CNVR143	8	37920624	37998852	state2,cn=1
Arabi	CNVR144	8	40144477	40422293	state2,cn=1			Total lambs born QTL (130450), Average daily gain QTL (13944)
Arabi	CNVR145	8	49398067	50083571	state2,cn=1			Mean fiber diameter QTL (57822), Total lambs born QTL (211610)
Arabi	CNVR146	8	52949829	52997226	state2,cn=1		Confirmed
Arabi	CNVR147	8	55667366	56216655	state2,cn=1			Tail fat deposition QTL (127006)
Arabi	CNVR148	8	57460549	57639804	state2,cn=1
Arabi	CNVR149	8	60172272	60376189	state5,cn=3
Arabi	CNVR150	8	60728733	60820688	state2,cn=1
Arabi	CNVR151	8	72939566	73185481	state2,cn=1
Arabi	CNVR152	8	81616037	82352619	state2,cn=1			Maedi-Visna virus susceptibility QTL (57858)
Arabi	CNVR153	8	83516791	84004478	state2,cn=1
Arabi	CNVR154	8	87991321	89704876	state5,cn=3			Milk Yield {180d} QTL (169227), Pleurisy QTL (170717)
Arabi	CNVR155	9	8042498	8155540	state5,cn=3
Arabi	CNVR156	9	14920364	15213397	state5,cn=3
Arabi	CNVR157	9	28567275	29593334	state5,cn=3			Rennet coagulation time QTL (224815)
Arabi	CNVR158	9	59119090	59299378	state2,cn=1			Fleece yield QTL (238699)
Arabi	CNVR159	9	69215945	69484350	state5,cn=3
Arabi	CNVR160	9	76072145	76133127	state5,cn=3
Arabi	CNVR161	9	86548217	86827905	state5,cn=3
Arabi	CNVR162	9	90362682	90449719	state5,cn=3
Arabi	CNVR163	10	15472049	16338178	state5,cn=3
Arabi	CNVR164	10	19347073	19637375	state6,cn=4		Confirmed
Arabi	CNVR165	10	29806294	30993691	state5,cn=3			Fiber diameter coefficient of variance QTL (57828), Horn type QTL (161507)
Arabi	CNVR166	10	31336301	31509560	state2,cn=1
Arabi	CNVR167	10	32294189	32314273	state5,cn=3
Arabi	CNVR168	10	34015474	35371668	state5,cn=3			Mean fiber diameter QTL (238768)
Arabi	CNVR169	10	40946798	41137097	state5,cn=3
Arabi	CNVR170	10	43417893	43538250	state5,cn=3
Arabi	CNVR171	10	45044380	45094085	state5,cn=3
Arabi	CNVR172	10	48716672	49136189	state6,cn=4	Confirmed		Fecal egg count QTL (13989), Lean meat yield percentage QTL (14295)
Arabi	CNVR173	10	69516727	69603264	state5,cn=3
Arabi	CNVR174	10	75531431	75816964	state6,cn=4
Arabi	CNVR175	10	76480627	76509631	state5,cn=3
Arabi	CNVR176	10	78093080	78737985	state5,cn=3
Arabi	CNVR177	10	83028244	85695176	state2,cn=1		Confirmed	Strongyle FEC QTL (193038), Cheese yield QTL (224827)
Arabi	CNVR178	11	12414342	12456595	state2,cn=1
Arabi	CNVR179	11	31947528	32151844	state6,cn=4
Arabi	CNVR180	11	46470862	46621557	state5,cn=3
Arabi	CNVR181	11	57688017	57814448	state2,cn=1
Arabi	CNVR182	12	827560	911694	state2,cn=1	Confirmed
Arabi	CNVR183	12	17892275	18160374	state2,cn=1
Arabi	CNVR184	12	19733498	20050780	state2,cn=1			Haemonchus contortus resistance QTL (180546)
Arabi	CNVR185	12	27323634	27702125	state5,cn=3		Confirmed
Arabi	CNVR186	12	37004721	37513315	state5,cn=3
Arabi	CNVR187	12	40184013	40741034	state5,cn=3
Arabi	CNVR188	12	41853366	41933080	state5,cn=3
Arabi	CNVR189	12	42511182	42598315	state5,cn=3
Arabi	CNVR190	12	43455370	43632920	state5,cn=3	Confirmed
Arabi	CNVR191	12	48708565	49154754	state5,cn=3			Fecal egg count QTL (156632)
Arabi	CNVR192	12	53466435	53663779	state5,cn=3
Arabi	CNVR193	12	60274399	60383314	state5,cn=3
Arabi	CNVR194	12	67142079	67459503	state2,cn=1	Confirmed		Worm count QTL (19805), Haemonchus contortus FEC QTL (12950)
Arabi	CNVR195	12	71059915	72081093	state2,cn=1			Average daily gain QTL (13967)
Arabi	CNVR196	12	73487027	74221342	state5,cn=3
Arabi	CNVR197	13	1505082	1621929	state5,cn=3
Arabi	CNVR198	13	9414393	9526766	state5,cn=3
Arabi	CNVR199	13	36639371	36935129	state6,cn=4	Confirmed		Agouti QTL (12910)
Arabi	CNVR200	13	37859471	38302687	state5,cn=3			Agouti QTL (12910)
Arabi	CNVR201	13	55057441	55147353	state5,cn=3
Arabi	CNVR202	13	55866953	56154513	state5,cn=3
Arabi	CNVR203	13	63454296	64386668	state2,cn=1			Horn type QTL (161512)
Arabi	CNVR204	13	77304335	78039755	state5,cn=3	Confirmed		Milk fat yield {180d} QTL (169484)
Arabi	CNVR205	13	80136454	80856600	state5,cn=3
Arabi	CNVR206	13	81611070	81694633	state5,cn=3	Confirmed
Arabi	CNVR207	14	8553630	8767343	state5,cn=3			Footrot susceptibility QTL (147163), Extension QTL (12911)
Arabi	CNVR208	14	11687800	12156890	state5,cn=3	Confirmed		Meat saturated fatty acid content QTL (160553)
Arabi	CNVR209	14	12743159	13111196	state5,cn=3		Confirmed
Arabi	CNVR210	14	16193254	16349731	state5,cn=3
Arabi	CNVR211	14	21555614	22187864	state5,cn=3
Arabi	CNVR212	14	26174255	26238454	state2,cn=1
Arabi	CNVR213	14	45394482	45914736	state2,cn=1	Confirmed		Milk fat yield QTL (179607), Average daily gain QTL (13789)
Arabi	CNVR214	14	50742737	51053871	state5,cn=3
Arabi	CNVR215	14	59431688	59615965	state5,cn=3
Arabi	CNVR216	15	3206276	3499482	state5,cn=3
Arabi	CNVR217	15	6817161	7718849	state5,cn=3			Teat number QTL (137091)
Arabi	CNVR218	15	14832505	14900522	state5,cn=3
Arabi	CNVR219	15	19459940	19935052	state6,cn=4	Confirmed		Entropion QTL (211740)
Arabi	CNVR220	15	29985542	30130421	state6,cn=4
Arabi	CNVR221	15	31325582	31746519	state5,cn=3
Arabi	CNVR222	15	37456222	37655916	state5,cn=3
Arabi	CNVR223	15	37925945	38530749	state5,cn=3
Arabi	CNVR224	15	42709871	42779362	state5,cn=3
Arabi	CNVR225	15	48922518	49124366	state5,cn=3
Arabi	CNVR226	15	63096346	64747807	state5,cn=3			Body weight (weaning) QTL (101283), Horn type QTL (161522)
Arabi	CNVR227	15	73444713	73730180	state5,cn=3
Arabi	CNVR228	15	75842476	75936079	state5,cn=3		Confirmed
Arabi	CNVR229	15	78083671	78695106	state5,cn=3			Entropion QTL (193303)
Arabi	CNVR230	16	11703713	11807075	state5,cn=3
Arabi	CNVR231	16	38822916	39334393	state5,cn=3			Milk lactose content QTL (213374), Somatic Cell Score QTL (213375), Curd firming time QTL (213377), Rennet coagulation time QTL (213376)
Arabi	CNVR232	16	54824982	54899607	state5,cn=3
Arabi	CNVR233	16	55901597	56087987	state2,cn=1
Arabi	CNVR234	17	996049	1342428	state2,cn=1	Confirmed
Arabi	CNVR235	17	40165833	41212267	state5,cn=3
Arabi	CNVR236	17	45647697	45734022	state5,cn=3
Arabi	CNVR237	18	4981962	6547718	state5,cn=3			Maedi-Visna virus susceptibility QTL (57873), Average daily gain QTL (13973)
Arabi	CNVR238	18	16359451	17316593	state5,cn=3			Reproductive seasonality QTL (195216), Average daily gain QTL (13973)
Arabi	CNVR239	18	18219466	20317531	state5,cn=3			Fecal egg count QTL (238902), Average daily gain QTL (13973), Mean corpuscular hemoglobin concentration QTL (213334), Mean corpuscular volume QTL (213299)
Arabi	CNVR240	18	25301433	25971124	state5,cn=3			Average daily gain QTL (13973)
Arabi	CNVR241	18	40403382	40432556	state6,cn=4	Confirmed		Carcass fat percentage QTL (14345)
Arabi	CNVR242	18	45571488	45745860	state5,cn=3
Arabi	CNVR243	18	59032456	59300705	state5,cn=3
Arabi	CNVR244	18	63348655	63518823	state5,cn=3
Arabi	CNVR245	19	12995222	13068309	state6,cn=4
Arabi	CNVR246	19	13577090	13607595	state5,cn=3
Arabi	CNVR247	19	33639358	33780896	state5,cn=3			Milk fat percentage QTL (170612)
Arabi	CNVR248	19	45258407	45555962	state2,cn=1
Arabi	CNVR249	19	47848075	48259482	state5,cn=3
Arabi	CNVR250	19	58058937	58215596	state5,cn=3
Arabi	CNVR251	20	3347025	3556350	state5,cn=3			Fleece yield QTL (238710)
Arabi	CNVR252	20	11153142	11518918	state5,cn=3			Total lambs born QTL (211612)
Arabi	CNVR253	20	14045781	14589517	state5,cn=3	Confirmed
Arabi	CNVR254	20	16460843	16971323	state5,cn=3
Arabi	CNVR255	20	19257073	19315162	state5,cn=3
Arabi	CNVR256	20	20769691	21041193	state5,cn=3
Arabi	CNVR257	20	22424983	22788592	state5,cn=3
Arabi	CNVR258	20	25044833	25252491	state5,cn=3			Milk Yield QTL (14151)
Arabi	CNVR259	20	33186002	33502919	state5,cn=3
Arabi	CNVR260	20	39008090	41286345	state5,cn=3
Arabi	CNVR261	20	50503874	50605513	state2,cn=1
Arabi	CNVR262	21	8402965	8657602	state2,cn=1
Arabi	CNVR263	21	18899984	19383548	state2,cn=1	Confirmed	Confirmed	Average daily gain QTL (13969), Body weight (13925)
Arabi	CNVR264	21	20799539	21163994	state5,cn=3			Milk fat yield {180d} QTL (169394)
Arabi	CNVR265	21	41665172	42073131	state5,cn=3			Total lambs born QTL (154676)
Arabi	CNVR266	21	43131458	44054942	state5,cn=3
Arabi	CNVR267	21	46501772	46700862	state5,cn=3		Confirmed
Arabi	CNVR268	22	18049414	18099275	state5,cn=3			Horn type QTL (161528)
Arabi	CNVR269	22	23354059	24262888	state5,cn=3
Arabi	CNVR270	23	19259506	19869297	state5,cn=3
Arabi	CNVR271	23	26641895	27064632	state6,cn=4			Milk protein percentage QTL (57704)
Arabi	CNVR272	23	61474734	61660282	state5,cn=3
Arabi	CNVR273	24	3439178	4000350	state5,cn=3			Fecal egg count QTL (238904)
Arabi	CNVR274	24	29007948	29571057	state5,cn=3			Staple length QTL (221127)
Arabi	CNVR275	24	30412150	30463028	state5,cn=3
Arabi	CNVR276	24	33397677	33503397	state5,cn=3			Milk fat yield {180d} QTL (169430)
Arabi	CNVR277	24	37573866	39537744	state2,cn=1			Tail fat deposition QTL (137023), Milk Yield {180d} QTL (169501), Milk fat yield {180d} QTL (169500), Cheese yield QTL (224764), Milk protein yield {180d} QTL (169502)
Arabi	CNVR278	24	41600515	42027686	state5,cn=3
Arabi	CNVR279	25	1769698	1861807	state2,cn=1			Milk fat yield {180d} QTL (169270)
Arabi	CNVR280	25	13785994	13821614	state5,cn=3
Arabi	CNVR281	25	14234573	14644765	state5,cn=3		Confirmed
Arabi	CNVR282	25	27616367	27947477	state5,cn=3			Kleiber ratio QTL (193098)
Arabi	CNVR283	25	28708086	28742816	state6,cn=4
Arabi	CNVR284	25	34269680	34689602	state5,cn=3		Confirmed	Staple length QTL (238744)
Arabi	CNVR285	25	40646547	41409482	state5,cn=3			Body weight (yearling) QTL (101291)
Arabi	CNVR286	25	44799856	44915547	state5,cn=3
Baluchi	CNVR1	1	150241423	150396918	state2,cn=1
Baluchi	CNVR2	1	151402124	151468372	state2,cn=1
Baluchi	CNVR3	1	224311164	224372274	state2,cn=1
Baluchi	CNVR4	2	14914968	15016752	state5,cn=3
Baluchi	CNVR5	2	52454740	52641482	state2,cn=1
Baluchi	CNVR6	2	90510283	90820561	state6,cn=4	Confirmed		Somatic Cell Score QTL (16012), Meat linolenic acid conten QTL (17210)
Baluchi	CNVR7	2	95820546	95965733	state2,cn=1
Baluchi	CNVR8	2	98097272	98185756	state2,cn=1
Baluchi	CNVR9	2	166085844	166140810	state2,cn=1
Baluchi	CNVR10	4	89357158	89401374	state2,cn=1			Primary fiber diameter coefficient of variance QTL (14019)
Baluchi	CNVR11	5	2053766	2108219	state2,cn=1
Baluchi	CNVR12	5	4658059	4733377	state2,cn=1
Baluchi	CNVR13	5	39479796	39659262	state2,cn=1		Confirmed	Mean fiber diameter QTL (13976)
Baluchi	CNVR14	5	82425417	82789657	state5,cn=3
Baluchi	CNVR15	6	78796013	79041954	state2,cn=1		Confirmed	Fecal egg count QTL (13988)
Baluchi	CNVR16	7	8553422	8615795	state2,cn=1
Baluchi	CNVR17	7	20784154	21031237	state2,cn=1
Baluchi	CNVR18	7	60761513	61359463	state2,cn=1
Baluchi	CNVR19	7	89323140	89723172	state1,cn=0
Baluchi	CNVR20	8	52949829	52997226	state2,cn=1		Confirmed	Internal fat amount QTL (14288)
Baluchi	CNVR21	9	7615407	8136741	state2,cn=1		Confirmed	Fecal egg count QTL (16026)
Baluchi	CNVR22	9	9202942	9278100	state2,cn=1
Baluchi	CNVR23	9	38520100	38597169	state2,cn=1
Baluchi	CNVR24	9	93799321	93871933	state2,cn=1
Baluchi	CNVR25	10	32294189	32314273	state2,cn=1			Tail fat deposition QTL (126989), Fecal egg count QTL (13989)
Baluchi	CNVR26	10	40946798	41137097	state2,cn=1
Baluchi	CNVR27	10	41741528	41826382	state2,cn=1			Horns QTL (12909), Somatic Cell Score (16016)
Baluchi	CNVR28	10	43417893	43591931	state2,cn=1
Baluchi	CNVR29	10	45044380	45133795	state2,cn=1
Baluchi	CNVR30	10	50346927	50482176	state2,cn=1
Baluchi	CNVR31	10	66683508	66747944	state2,cn=1		Confirmed
Baluchi	CNVR32	11	17548381	17848541	state2,cn=1			Pneumonia susceptibility QTL (170701)
Baluchi	CNVR33	11	22259267	22311922	state2,cn=1
Baluchi	CNVR34	11	57688017	57814448	state2,cn=1
Baluchi	CNVR35	12	24894364	24988813	state2,cn=1
Baluchi	CNVR36	12	33249801	33339620	state2,cn=1	Confirmed		Milk Yield QTL (14148)
Baluchi	CNVR37	13	9414393	9526766	state5,cn=3
Baluchi	CNVR38	13	80211482	80727099	state2,cn=1
Baluchi	CNVR39	14	7817427	7918986	state2,cn=1			Extension QTL (12911)
Baluchi	CNVR40	14	45684230	45811792	state2,cn=1
Baluchi	CNVR41	15	48683193	48761293	state2,cn=1
Baluchi	CNVR42	16	18335075	18493188	state2,cn=1	Confirmed		Subcutaneous fat thickness QTL (140304)
Baluchi	CNVR43	16	54287765	54320629	state2,cn=1
Baluchi	CNVR44	16	71439835	71465880	state2,cn=1
Baluchi	CNVR45	17	3728476	3797174	state2,cn=1
Baluchi	CNVR46	20	33186002	33502919	state2,cn=1
Baluchi	CNVR47	20	50503874	50714579	state2,cn=1
Baluchi	CNVR48	21	32407995	32507080	state2,cn=1			Chest width QTL (166305)
Baluchi	CNVR49	24	16686431	16811910	state2,cn=1			Average daily gain QTL (13970)
Baluchi	CNVR50	26	17719912	17757267	state6,cn=4
Gadik	CNVR1	1	271983047	272051306	state5,cn=3
Gadik	CNVR2	2	71178447	71218360	state2,cn=1			Backfat at third lumbar QTL (13889)
Gadik	CNVR3	2	79550524	79678970	state2,cn=1
Gadik	CNVR4	3	32036018	32129086	state2,cn=1			Total lambs born QTL (154671)
Gadik	CNVR5	3	32602082	32653966	state5,cn=3
Gadik	CNVR6	4	41303271	41431078	state2,cn=1
Gadik	CNVR7	4	74824076	74869233	state5,cn=3
Gadik	CNVR8	5	82425417	82681391	state2,cn=1			Body weight (birth) QTL (12934), Meat palmitoleic acid content QTL (17204)
Gadik	CNVR9	5	106483208	106627109	state5,cn=3
Gadik	CNVR10	6	78796013	79165093	state2,cn=1		Confirmed	Fecal egg count QTL (13988), Body weight (slaughter) QTL (14284)
Gadik	CNVR11	7	20885673	20983341	state2,cn=1
Gadik	CNVR12	7	50302732	50404997	state2,cn=1
Gadik	CNVR13	7	60986565	61359463	state2,cn=1
Gadik	CNVR14	7	89566041	89723172	state2,cn=1
Gadik	CNVR15	8	34692698	34790669	state2,cn=1			Internal fat amount QTL (14288)
Gadik	CNVR16	9	8042498	8136741	state2,cn=1
Gadik	CNVR17	9	42769835	42854308	state2,cn=1	Confirmed		Hot carcass weight QTL (14290), Milk fat yield QTL (57146)
Gadik	CNVR18	10	32294189	32314273	state2,cn=1
Gadik	CNVR19	10	33250039	33317460	state2,cn=1
Gadik	CNVR20	10	35230408	35371668	state2,cn=1
Gadik	CNVR21	10	43417893	43647988	state2,cn=1			Somatic Cell Score QTL (16016)
Gadik	CNVR22	10	45044380	45133795	state5,cn=3			Somatic Cell Score QTL (16016), Fecal egg count QTL (13989)
Gadik	CNVR23	12	42838509	42903782	state5,cn=3	Confirmed
Gadik	CNVR24	12	76934597	76985991	state2,cn=1
Gadik	CNVR25	13	9414393	9526766	state2,cn=1
Gadik	CNVR26	13	63454296	63556208	state2,cn=1			Horn type QTL (161512)
Gadik	CNVR27	13	80166849	80241458	state2,cn=1
Gadik	CNVR28	15	2837183	3007094	state2,cn=1
Gadik	CNVR29	16	15425949	15514961	state2,cn=1			Worm count QTL (126097)
Gadik	CNVR30	16	44342461	44580911	state2,cn=1
Gadik	CNVR31	16	47568518	47871748	state5,cn=3		Confirmed	Total muscle area QTL (95857), Subcutaneous fat area QTL (14308)
Gadik	CNVR32	17	23675899	23828049	state5,cn=3		Confirmed	Reproductive seasonality QTL (16608), Immunoglobulin A level QTL (95633)
Gadik	CNVR33	17	37260874	37508070	state2,cn=1
Gadik	CNVR34	17	39920264	40013844	state2,cn=1
Gadik	CNVR35	18	60046193	60142679	state2,cn=1
Gadik	CNVR36	19	40218104	40391294	state2,cn=1			Milk Yield QTL (170613)
Gadik	CNVR37	20	50503874	50714579	state2,cn=1
Gadik	CNVR38	21	32350291	32507080	state2,cn=1			Chest width QTL (166305)
Gadik	CNVR39	23	35385105	35418474	state2,cn=1
Gadik	CNVR40	24	29900354	29927667	state2,cn=1			Body weight (slaughter) QTL (95877), muscle weight in carcass QTL (95854), Hot carcass weight QTL (95875)

## Sheet: Sheet 2 Confirmed Regions
Breed	CNVR Number	Chr	StartPosition	EndPosition	State	Confirmed by Selective Sweeps	Confirmed in Iranian Sheep Breed	Genes Reported in the Region	QTLs Reported in the Region
Arabi	CNVR2	1	3051176	4632159	state5,cn=3	Confirmed			Muscle weight in carcass QTL (14276)
Arabi	CNVR4	1	18800532	20130161	state5,cn=3	Confirmed		UROD, U5
Arabi	CNVR21	1	203383893	203556452	state5,cn=3	Confirmed		7SK	Reproductive seasonality QTL (16603), Muscle depth at third lumbar QTL (14240), Fleece yield QTL (17228)
Arabi	CNVR26	1	242324429	242574074	state5,cn=3		Confirmed	5S_Rrna, U6	Body weight (83 weeks) QTL (13932), Average daily gain QTL (13948)
Arabi	CNVR40	2	90510283	90585558	state2,cn=1	Confirmed			Somatic Cell Score QTL (16012)
Arabi	CNVR50	2	172582236	172616581	state5,cn=3		Confirmed	U6
Arabi	CNVR51	2	183252529	183793517	state5,cn=3	Confirmed			Milk Yield QTL (14147), Body weight (slaughter) QTL (14254)
Arabi	CNVR52	2	190239376	190441232	state5,cn=3	Confirmed		U6
Arabi	CNVR63	3	5869566	5931045	state5,cn=3	Confirmed		QRFP
Arabi	CNVR73	3	59280385	59802100	state5,cn=3	Confirmed		IL1A, IL1B, 5S_Rrna, U6	Fleece yield QTL (238702), Maedi-Visna virus susceptibility QTL (57865), Body weight (56 weeks) QTL (13927)
Arabi	CNVR81	3	133977235	134350784	state5,cn=3	Confirmed		KRT2.11
Arabi	CNVR83	3	165038047	165628175	state6,cn=4	Confirmed			Entropion QTL (193352)
Arabi	CNVR84	3	168623388	168669770	state5,cn=3	Confirmed			Strongyle FEC QTL (12891)
Arabi	CNVR89	3	213625709	216081440	state5,cn=3	Confirmed		ATF4, TEF, TOB2, PDGFB, APOBEC3F, 5S_Rrna, APOBEC3Z1, SLC25A17	Horn type QTL (161477), Average daily gain QTL (57794), Body weight (weaning) QTL (57806)
Arabi	CNVR96	4	45640097	45764119	state5,cn=3	Confirmed		U6
Arabi	CNVR103	5	3858663	4963166	state5,cn=3	Confirmed		IFI30, IL12RB1, INSL3, U4, U6, UBA52	Body weight (6 months) QTL (107238), Body weight (4 months) QTL (107236), Chest girth QTL (107239)
Arabi	CNVR106	5	14957985	16754839	state2,cn=1	Confirmed		PLIN5, U6
Arabi	CNVR110	5	51587928	52451883	state5,cn=3	Confirmed		NR3C1, U6	Fecal egg count QTL (238883)
Arabi	CNVR119	6	78371034	78539928	state5,cn=3		Confirmed	U6	Fecal egg count QTL (13988), Body weight (slaughter) (14284)
Arabi	CNVR126	7	19387457	20219441	state5,cn=3	Confirmed		HEXA, U4	Cheese yield QTL (224823)
Arabi	CNVR133	7	47385334	47786773	state5,cn=3	Confirmed			Average daily gain QTL (13972)
Arabi	CNVR146	8	52949829	52997226	state2,cn=1		Confirmed
Arabi	CNVR164	10	19347073	19637375	state6,cn=4		Confirmed	5S_rRNA
Arabi	CNVR172	10	48716672	49136189	state6,cn=4	Confirmed		DCT, U6	Fecal egg count QTL (13989), Lean meat yield percentage QTL (14295)
Arabi	CNVR177	10	83028244	85695176	state2,cn=1		Confirmed	5S_rRNA, U6	Strongyle FEC QTL (193038), Cheese yield QTL (224827)
Arabi	CNVR182	12	827560	911694	state2,cn=1	Confirmed		BTG2, REN
Arabi	CNVR185	12	27323634	27702125	state5,cn=3		Confirmed	SNORA70
Arabi	CNVR190	12	43455370	43632920	state5,cn=3	Confirmed
Arabi	CNVR194	12	67142079	67459503	state2,cn=1	Confirmed		7SK	Worm count QTL (19805), Haemonchus contortus FEC QTL (12950)
Arabi	CNVR199	13	36639371	36935129	state6,cn=4	Confirmed			Agouti QTL (12910)
Arabi	CNVR204	13	77304335	78039755	state5,cn=3	Confirmed		SNORA70, U6	Milk fat yield {180d} QTL (169484)
Arabi	CNVR206	13	81611070	81694633	state5,cn=3	Confirmed
Arabi	CNVR208	14	11687800	12156890	state5,cn=3	Confirmed			Meat saturated fatty acid content QTL (160553)
Arabi	CNVR209	14	12743159	13111196	state5,cn=3		Confirmed
Arabi	CNVR213	14	45394482	45914736	state2,cn=1	Confirmed		HAMP, U6	Milk fat yield QTL (179607), Average daily gain QTL (13789)
Arabi	CNVR219	15	19459940	19935052	state6,cn=4	Confirmed			Entropion QTL (211740)
Arabi	CNVR228	15	75842476	75936079	state5,cn=3		Confirmed	SLC39A13
Arabi	CNVR234	17	996049	1342428	state2,cn=1	Confirmed		5S_rRNA, U2
Arabi	CNVR241	18	40403382	40432556	state6,cn=4	Confirmed			Carcass fat percentage QTL (14345)
Arabi	CNVR253	20	14045781	14589517	state5,cn=3	Confirmed		U6
Arabi	CNVR263	21	18899984	19383548	state2,cn=1	Confirmed	Confirmed	7SK, SNORD15	Average daily gain QTL (13969), Body weight (13925)
Arabi	CNVR267	21	46501772	46700862	state5,cn=3		Confirmed	5S_rRNA
Arabi	CNVR281	25	14234573	14644765	state5,cn=3		Confirmed	U6
Arabi	CNVR284	25	34269680	34689602	state5,cn=3		Confirmed		Staple length QTL (238744)
Baluchi	CNVR6	2	90510283	90820561	state6,cn=4	Confirmed			Somatic Cell Score QTL (16012), Meat linolenic acid conten QTL (17210)
Baluchi	CNVR13	5	39479796	39659262	state2,cn=1		Confirmed	U6	Mean fiber diameter QTL (13976)
Baluchi	CNVR15	6	78796013	79041954	state2,cn=1		Confirmed	5S_rRNA	Fecal egg count QTL (13988)
Baluchi	CNVR20	8	52949829	52997226	state2,cn=1		Confirmed		Internal fat amount QTL (14288)
Baluchi	CNVR21	9	7615407	8136741	state2,cn=1		Confirmed		Fecal egg count QTL (16026)
Baluchi	CNVR31	10	66683508	66747944	state2,cn=1		Confirmed	oar-mir-19b
Baluchi	CNVR36	12	33249801	33339620	state2,cn=1	Confirmed		FH	Milk Yield QTL (14148)
Baluchi	CNVR42	16	18335075	18493188	state2,cn=1	Confirmed			Subcutaneous fat thickness QTL (140304)
Gadik	CNVR10	6	78796013	79165093	state2,cn=1		Confirmed	5S_rRNA	Fecal egg count QTL (13988), Body weight (slaughter) QTL (14284)
Gadik	CNVR17	9	42769835	42854308	state2,cn=1	Confirmed		U6	Hot carcass weight QTL (14290), Milk fat yield QTL (57146)
Gadik	CNVR23	12	42838509	42903782	state5,cn=3	Confirmed		SLC2A5
Gadik	CNVR31	16	47568518	47871748	state5,cn=3		Confirmed		Total muscle area QTL (95857), Subcutaneous fat area QTL (14308)
Gadik	CNVR32	17	23675899	23828049	state5,cn=3		Confirmed		Reproductive seasonality QTL (16608), Immunoglobulin A level QTL (95633)
